# Supplementary material for: Genetics-driven risk predictions leveraging the Mendelian randomization framework
Source: Genome Res. 2024 Sep;34(9):1276–85. doi: 10.1101/gr.279252.124 (PMC11529896; doi:10.1101/gr.279252.124)
Supplement: Supplement 1 [file Supplemental_Code.zip]

Archive with 76 entries (61 files):
- PRiMeR-0.1/
- PRiMeR-0.1/.gitignore
- PRiMeR-0.1/LICENCE
- PRiMeR-0.1/primer.yml
- PRiMeR-0.1/README.md
- PRiMeR-0.1/setup.py
- PRiMeR-0.1/examples/
- PRiMeR-0.1/examples/generate_data.py
- PRiMeR-0.1/examples/PRiMeR_quickstart.ipynb
- PRiMeR-0.1/examples/README.md
- PRiMeR-0.1/examples/simulations/
- PRiMeR-0.1/examples/simulations/exposure.py
- PRiMeR-0.1/examples/simulations/outcome.py
- PRiMeR-0.1/examples/simulations/risk_factors.py
- PRiMeR-0.1/examples/simulations/simulation_functions.py
- PRiMeR-0.1/examples/simulations/wrapper.py
- PRiMeR-0.1/examples/simulations/__init__.py
- PRiMeR-0.1/examples/utils/
- PRiMeR-0.1/examples/utils/plot.py
- PRiMeR-0.1/examples/utils/seed.py
- PRiMeR-0.1/examples/utils/summary.py
- PRiMeR-0.1/primer/
- PRiMeR-0.1/primer/lrm.py
- PRiMeR-0.1/primer/model.py
- PRiMeR-0.1/primer/mrbased.py
- PRiMeR-0.1/primer/predictor.py
- PRiMeR-0.1/primer/ptgwas.py
- PRiMeR-0.1/primer/__init__.py
- PRiMeR-0.1/primer/gwas/
- PRiMeR-0.1/primer/gwas/gwas.py
- PRiMeR-0.1/primer/gwas/__init__.py
- PRiMeR-0.1/primer/preprocess/
- PRiMeR-0.1/primer/preprocess/rank_inverse_transformation.py
- PRiMeR-0.1/primer/preprocess/__init__.py
- __MACOSX/
- __MACOSX/._PRiMeR-0.1
- __MACOSX/PRiMeR-0.1/
- __MACOSX/PRiMeR-0.1/._.gitignore
- __MACOSX/PRiMeR-0.1/._examples
- __MACOSX/PRiMeR-0.1/._LICENCE
- __MACOSX/PRiMeR-0.1/._primer
- __MACOSX/PRiMeR-0.1/._primer.yml
- __MACOSX/PRiMeR-0.1/._README.md
- __MACOSX/PRiMeR-0.1/._setup.py
- __MACOSX/PRiMeR-0.1/examples/
- __MACOSX/PRiMeR-0.1/examples/._generate_data.py
- __MACOSX/PRiMeR-0.1/examples/._PRiMeR_quickstart.ipynb
- __MACOSX/PRiMeR-0.1/examples/._README.md
- __MACOSX/PRiMeR-0.1/examples/._simulations
- __MACOSX/PRiMeR-0.1/examples/._utils
- __MACOSX/PRiMeR-0.1/examples/simulations/
- __MACOSX/PRiMeR-0.1/examples/simulations/._exposure.py
- __MACOSX/PRiMeR-0.1/examples/simulations/._outcome.py
- __MACOSX/PRiMeR-0.1/examples/simulations/._risk_factors.py
- __MACOSX/PRiMeR-0.1/examples/simulations/._simulation_functions.py
- __MACOSX/PRiMeR-0.1/examples/simulations/._wrapper.py
- __MACOSX/PRiMeR-0.1/examples/simulations/.___init__.py
- __MACOSX/PRiMeR-0.1/examples/utils/
- __MACOSX/PRiMeR-0.1/examples/utils/._plot.py
- __MACOSX/PRiMeR-0.1/examples/utils/._seed.py
- __MACOSX/PRiMeR-0.1/examples/utils/._summary.py
- __MACOSX/PRiMeR-0.1/primer/
- __MACOSX/PRiMeR-0.1/primer/._gwas
- __MACOSX/PRiMeR-0.1/primer/._lrm.py
- __MACOSX/PRiMeR-0.1/primer/._model.py
- __MACOSX/PRiMeR-0.1/primer/._mrbased.py
- __MACOSX/PRiMeR-0.1/primer/._predictor.py
- __MACOSX/PRiMeR-0.1/primer/._preprocess
- __MACOSX/PRiMeR-0.1/primer/._ptgwas.py
- __MACOSX/PRiMeR-0.1/primer/.___init__.py
- __MACOSX/PRiMeR-0.1/primer/gwas/
- __MACOSX/PRiMeR-0.1/primer/gwas/._gwas.py
- __MACOSX/PRiMeR-0.1/primer/gwas/.___init__.py
- __MACOSX/PRiMeR-0.1/primer/preprocess/
- __MACOSX/PRiMeR-0.1/primer/preprocess/._rank_inverse_transformation.py
- __MACOSX/PRiMeR-0.1/primer/preprocess/.___init__.py
