# Supplementary material for: Genetics-driven risk predictions leveraging the Mendelian randomization framework
Source: Genome Res. 2024 Sep;34(9):1276–85. doi: 10.1101/gr.279252.124 (PMC11529896; doi:10.1101/gr.279252.124)
Supplement: Supplement 1 [file Supplemental_Code.zip › PRiMeR-0.1/primer.yml]

name: primer
channels:
  - conda-forge
  - defaults
dependencies:
  - python>=3.8
  - pip
  - tqdm
  - numpy
  - scipy
  - statsmodels
  - pytorch::pytorch
  - pytorch::pytorch-cuda
  - nvidia::cudatoolkit
  - pandas
  - anndata
  - pandas-plink
  - scikit-learn
  - matplotlib
  - seaborn
  - pyarrow
  - pyyaml
  - notebook
  - bed-reader
    
