# Supplementary material for: Genetics-driven risk predictions leveraging the Mendelian randomization framework
Source: Genome Res. 2024 Sep;34(9):1276–85. doi: 10.1101/gr.279252.124 (PMC11529896; doi:10.1101/gr.279252.124)
Supplement: Supplement 1 [file Supplemental_Code.zip › PRiMeR-0.1/README.md]

# PRiMeR

Code for the paper: [Genetics-driven Risk Predictions with Differentiable Mendelian Randomization](https://www.biorxiv.org/content/10.1101/2024.03.06.583727v1)

Accepted at RECOMB 2024 as a [Conference Paper](https://recomb.org/recomb2024/accepted_papers.html) (title: "Disease Risk Predictions with Differentiable Mendelian Randomization")

Please raise an issue for questions and bug-reports.

## Installation
If you want to run the showcase notebook and adapt the code please run:
```sh
git clone https://github.com/AIH-SGML/PRiMeR.git
cd PRiMeR
conda env create --file ./primer.yml
conda activate primer
pip install -e .
```

## Showcase notebook
Check out `./examples/README.md` on how to run PRiMeR on your data.

## Citation
```
@article {Sens2024.03.06.583727,
	author = {Sens, Daniel and Gr{\"a}f, Ludwig and Shilova, Liubov and Casale, Francesco Paolo},
	title = {Genetics-driven Risk Predictions leveraging the Mendelian Randomization framework},
	year = {2024},
	doi = {110.1101/gr.279252.124},
	publisher = {Cold Spring Harbor Laboratory},
	journal = {Genome Research}
}
```

## License
This project is licensed under the terms of the GNU General Public License v3.0. See the `LICENSE` file for details.
