# Supplementary material for: Genetics-driven risk predictions leveraging the Mendelian randomization framework
Source: Genome Res. 2024 Sep;34(9):1276–85. doi: 10.1101/gr.279252.124 (PMC11529896; doi:10.1101/gr.279252.124)
Supplement: Supplement 1 [file Supplemental_Code.zip › PRiMeR-0.1/examples/PRiMeR_quickstart.ipynb]

# %% [markdown]
# A primer for PRiMeR

# %% [code]
%load_ext autoreload

# %% [markdown]
## Imports

# %% [code]
import numpy as np
import pandas as pd
from scipy.stats import spearmanr
from pandas_plink import read_plink

import torch
from sklearn.impute import SimpleImputer
from sklearn.preprocessing import StandardScaler
from sklearn.model_selection import train_test_split

# %% [code]
%autoreload 2
from primer.preprocess import gaussianize
from primer.gwas import GWAS
from primer.mrbased import UVMRbased, MVMRbased
from primer.model import PRiMeR
from primer.lrm import LRM

# %% [markdown]
## Load Data

# %% [code]
# set path to data
risk_factor_file = "../data/risk_factors.parquet.gzip"
genotype_file = "../data/genotypes"
covariate_file = "../data/covariates.parquet.gzip"
sumstats_file = "../data/target_disease.sumstat"

# followup outcome
# this is not required to train PRiMeR, may remain unobserved in applications
# here the simulated values are available and are used for validation
outcome_file = "../data/dis_outcome.parquet.gzip"

# %% [code]
# risk factor matrix
dfRF = pd.read_parquet(risk_factor_file)
print('Risk factor shape:', dfRF.shape)
dfRF.head()

# %% [code]
# covariates matrix
dfC = pd.read_parquet(covariate_file)
print('Covariate shape:', dfC.shape)
dfC.head()

# %% [code]
# To obtain the genetic variants:
# 1. Run GWAS on every trait in the risk factor cohort
# 2. Combine all the GWAS results into a single joint summary statistics file
# 3. Harmonize the joint summary statistics with our outcome sumstats
# 4. Perform LD clumping to obtain a set of independent genetic variants and save ad plink binary file
# 5. Use pandas_plink to read plink binary file and convert to pandas Dataframe

bim, fam, bed = read_plink(str(genotype_file))
dfG = 2 - pd.DataFrame(bed.compute().T, columns=bim["snp"].values) # pandas_plink reads 2 as reference allele => convert to minor allele count
print("Genotype shape:", dfG.shape)
dfG.head()

# %% [code]
# 
dfss_outcome = pd.read_csv(sumstats_file, sep="\t", index_col=0)
print('Sumstat shape:', dfss_outcome.shape)
dfss_outcome.head()

# %% [code]
# followup outcome
dfo = pd.read_parquet(outcome_file)
print('Followup outcome shape:', dfo.shape)
print('Note: this is not required to train PRiMeR, may remain unobserved in applications. Here the simulated values are available and are used for validation.')
dfo.head()

# %% [code]
# check indices match
assert (dfC.index==dfRF.index).all(), 'outch'
assert (dfC.index==dfo.index).all(), 'outch'
assert (dfC.index==dfG.index).all(), 'outch'
assert (dfss_outcome.index==dfG.columns).all(), 'outch'

# %% [markdown]
## Preprocess Data

# %% [code]
# Impute and gaussianize Risk Factors
dfRF = pd.DataFrame(
    gaussianize(SimpleImputer(strategy="mean").fit_transform(dfRF)),
    index=dfRF.index,
    columns=dfRF.columns,
)

# Imputing Genos
dfG = pd.DataFrame(
    SimpleImputer(strategy="mean").fit_transform(dfG),
    index=dfG.index,
    columns=dfG.columns,
)

# Standardize covariates and add intercept
dfC[dfC.columns] = StandardScaler().fit_transform(dfC)
dfC['intercept'] = 1

# Filter rare variants
s_before = dfG.shape[1]
af = 0.5 * dfG.mean(0)
maf = np.minimum(af, 1 - af)
Ikeep = list(maf >= 0.01)
dfG = dfG.loc[:, Ikeep]
s_after = dfG.shape[1]
dfss_outcome = dfss_outcome.loc[Ikeep, :]

# Converting to float64
dfRF = dfRF.astype(np.float64)
dfG = dfG.astype(np.float64)
dfC = dfC.astype(np.float64)

# %% [markdown]
## Split in train and test

# %% [code]
# define train / val splits
idxs_train, idxs_val = train_test_split(
    np.arange(dfRF.shape[0]), test_size=0.2, random_state=42, shuffle=True
)

# train: used to train PRiMeR
dfRF_train = dfRF.iloc[idxs_train].copy()
dfG_train = dfG.iloc[idxs_train].copy()
dfC_train = dfC.iloc[idxs_train].copy()

# train outcome: only used to train the LRM
dfo_train = dfo.iloc[idxs_train].copy()

# val: used to validate predictor vs followup outcome
dfRF_val = dfRF.iloc[idxs_val].copy()
dfo_val = dfo.iloc[idxs_val].copy()

# standardize the  riskfactors on the training set
scaler = StandardScaler()
dfRF_train[dfRF_train.columns] = scaler.fit_transform(dfRF_train)
dfRF_val[dfRF_val.columns] = scaler.transform(dfRF_val)

# %% [markdown]
## Run the models

# %% [markdown]
### MR based models

# %% [code]
# compute gwas summary stats for risk factors (for mr based models)
gwas_rf = GWAS(dfRF_train.values, dfC_train.values)
gwas_rf.process(dfG_train.values)
beta_rf = gwas_rf.getBetaSNP()
pval_rf = gwas_rf.getPv()

# %% [code]
# Prediction model based on univate Mendelian randomization
uvmr = UVMRbased(pv_iv=5e-8, min_ivs=5, fwer_exp=0.05)
dfres_uvmr = uvmr.train(
    beta_rf,
    pval_rf,
    dfss_outcome["beta"].values,
    dfss_outcome["beta_ste"].values,
    dfRF_train.columns,
)

pred_uvmr = uvmr.predict(dfRF_val.values)

# %% [code]
# Prediction model based on multivariable Mendelian randomization
mvmr = MVMRbased()
dfres_mvmr = mvmr.train(
    beta_rf,
    dfss_outcome["beta"].values,
    dfss_outcome["beta_ste"].values,
    dfRF_train.columns,
)

pred_mvmr = mvmr.predict(dfRF_val.values)

# %% [markdown]
### Probabilistic Risk Modeling using Mendelian Randomization (PRiMeR)

# %% [code]
RF = torch.tensor(dfRF_train.values, dtype=torch.float32)
G = torch.tensor(dfG_train.values, dtype=torch.float32)
F = torch.tensor(dfC_train.values, dtype=torch.float32)

beta_o = torch.tensor(dfss_outcome["beta"].values, dtype=torch.float32).reshape(-1, 1)
beta_se_o = torch.tensor(dfss_outcome["beta_ste"].values, dtype=torch.float32).reshape(
    -1, 1
)

E_v = torch.tensor(dfRF_val.values, dtype=torch.float32)
o_v = torch.tensor(dfo_val.values, dtype=torch.float32)
# RF.shape, G.shape, F.shape, beta_o.shape, beta_se_o.shape, E_t.shape, o_t.shape

# %% [code]
# fit primer lin
primer_lin = PRiMeR(RF, G, beta_o, beta_se_o, F=F, lin=True)
primer_lin.optimize_lbfgs()
primerlin_pred = primer_lin.predict(E_v).detach().numpy()

# %% [code]
# full nonlinear primer
primer = PRiMeR(RF, G, beta_o, beta_se_o, F=F, lin=False)
primer.log_ve.data[:] = primer_lin.log_ve.data[:]
primer.log_vn.data[:] = primer_lin.log_vn.data[:]
dmr_history = primer.optimize_sgd(
    epochs=1000, lr=1e-2, E=E_v, e_real=o_v, rocauc=False
)
primer_pred = primer.predict(E_v).detach().numpy()

# %% [markdown]
## Model with same functional form as PRiMeR but with access to followup data

# %% [code]
o_train = torch.tensor(dfo_train.values, dtype=torch.float32)
lrm = LRM(RF, o_train, "elu", "regression")
lrm_history = lrm.optimize_sgd(epochs=1000, lr=1e-2, E_val=None, o_val=None)
lrm_pred = lrm.predict(E_v).detach().numpy()

# %% [markdown]
## Compute metrics and print table

# %% [code]
df_results = pd.DataFrame(
    data=np.concatenate(
        [pred_uvmr, pred_mvmr, primerlin_pred, primer_pred, lrm_pred], axis=1
    ),
    columns=["UVMR-based", "MVMR-based", "PRiMeR-LIN", "PRiMeR", "LRM (gold standard)"],
)

df_results.apply(lambda x: spearmanr(x, dfo_val.values)[0]).to_frame()
