# Supplementary material for: Genetics-driven risk predictions leveraging the Mendelian randomization framework
Source: Genome Res. 2024 Sep;34(9):1276–85. doi: 10.1101/gr.279252.124 (PMC11529896; doi:10.1101/gr.279252.124)
Supplement: Supplement 1 [file Supplemental_Code.zip › PRiMeR-0.1/examples/utils/seed.py]

import os
import random
import numpy as np
import torch

def seed_everything(seed: int):
    os.environ["PYTHONHASHSEED"] = str(seed)
    random.seed(seed)

    # Seed for NumPy's random number generation
    np.random.seed(seed)

    # Seed for PyTorch (both CPU and CUDA)
    torch.manual_seed(seed)
    if torch.cuda.is_available():
        torch.cuda.manual_seed(seed)
        torch.backends.cudnn.deterministic = True
        torch.backends.cudnn.benchmark = False
